# Supplementary material for: Dispensing Antibiotics without Prescription at Community Pharmacies and Accredited Drug Dispensing Outlets in Tanzania: A Cross-Sectional Study
Source: Antibiotics (Basel). 2021 Aug 23;10(8):1025. doi: 10.3390/antibiotics10081025 (PMC8389015; doi:10.3390/antibiotics10081025)
Supplement: Supplementary file 1 [file antibiotics-10-01025-s001.zip]

Archive with 1 entries (1 files):
- antibiotics-1308212-supplementary.pdf
